# Supplementary material for: Experiences and Perspectives of Children and Young People Living with Childhood-Onset Systemic Lupus Erythematosus—An Integrative Review
Source: Children (Basel). 2023 Jun 2;10(6):1006. doi: 10.3390/children10061006 (PMC10297543; doi:10.3390/children10061006)
Supplement: Supplementary file 1 [file children-10-01006-s001.zip]

Archive with 3 entries (3 files):
- Supplementary material File S1 _ data extraction form.pdf
- Supplementary Table S1 _Search Architecture.pdf
- Supplementary Table S2_MMAT combined results.pdf
